# Supplementary material for: Clinical and Biologic Correlates of ADORA2A Transcriptomic Expression in Cancer
Source: Int J Mol Sci. 2024 Apr 26;25(9):4742. doi: 10.3390/ijms25094742 (PMC11083822; doi:10.3390/ijms25094742)
Supplement: Supplementary file 1 [file ijms-25-04742-s001.zip]

Archive with 1 entries (1 files):
- ijms-2954182-supplementary.pdf
